# Supplementary material for: A biophysical threshold for biofilm formation
Source: eLife. 2022 Jun 1;11:e76380. doi: 10.7554/eLife.76380 (PMC9302973; doi:10.7554/eLife.76380)
Supplement: Supplementary file 1. [file elife-76380-supp1.zip]

Archive with 1 entries (1 files):
- table1.tex
