# Supplementary material for: A biophysical threshold for biofilm formation
Source: eLife. 2022 Jun 1;11:e76380. doi: 10.7554/eLife.76380 (PMC9302973; doi:10.7554/eLife.76380)
Supplement: Supplementary file 1. [file elife-76380-supp1.zip › table1.tex]

\begin{table*}\centering
\caption{\label{tab:allparams} Ranges of the values of the parameters explored in our model with corresponding references.}
\begin{tabular}{lccr}
\textbf{Parameter}&
\textbf{Units}&
\textbf{Range}&
\textbf{Reference}\\
Initial bacteria concentration, $b_{1,0}$ & cells \si{\per\micro\meter\cubed} & 0.0005 - 0.94  & \cite{bhattacharjee2020waves,becker2003bacterial} \\

Maximal planktonic growth rate, $\gamma_{1}$ & \si{\per\second} &$10^{-10} - 10^{-2}$ &  \cite{bhattacharjee2020waves,wargo2008identification,wang2010monitoring}\\

Maximal biofilm growth rate, $\gamma_{2}$ &  \si{\per\second}  & $10^{-7} - 10^{-2}$& \cite{millermathmodelpbiofilm}\\

Characteristic nutrient concentration, $c_{\mathrm{char}}$ & molecules \si{\per\micro\meter\cubed} & $10^{-2} - 10^{4}$ & \cite{odell1976traveling,millermathmodelpbiofilm}\\

Initial nutrient concentration, $c_{0}$ & molecules \si{\per\micro\meter\cubed} & $10^{3} - 10^{15}$ & \cite{bhattacharjee2020waves,amchin2021influence}\\

Nutrient consumption, planktonic, $\kappa_1$ & molecules \si{\per\second} cell$^{-1}$ & $10^{0} - 10^{10}$ & \cite{odell1976traveling}\\

Nutrient consumption, biofilm, $\kappa_2$ & molecules \si{\per\second} cell$^{-1}$ & $10^{1} - 10^{9}$ & \cite{millermathmodelpbiofilm}\\

Planktonic diffusivity, $D_{1}$  & \si{\micro\meter\squared\per\second} & $0.01 - 50$ & \cite{bhattacharjee2019bacterial,berg2018random,kim1990diffusion,chen2011motility,pedit2002quantitative,olson2004quantification} \\

Planktonic chemotaxis, $\chi_{1}$  & \si{\micro\meter\squared\per\second} & $0.01 - 500$ &  \cite{amchin2021influence,pedit2002quantitative,olson2004quantification} \\

Autoinducer production rate, planktonic, $k_1$ & molecules \si{\per\second} cell$^{-1}$ & $10^{-9} - 10^{4}$ &  \cite{koerber2002mathematical}\\

Autoinducer production rate, biofilm, $k_2$ & molecules \si{\per\second} cell$^{-1}$ & $10^{-6} - 10^{8}$ & \cite{koerber2002mathematical}\\

Autoinducer threshold concentration, $a^*$ & molecules \si{\per\micro\meter\cubed} & $10^{-2} - 10^{3}$ &  \cite{pai2009optimal,weber2011noise} \\

Autoinducer diffusivity, $D_a$ & \si{\micro\meter\squared\per\second} & $10^{-2} - 10^4$ & \cite{matsui2006physical}\\

Autoinducer-receptor binding coefficient, $\alpha$ & \si{\micro\meter\cubed\per\second} cell$^{-1}$ & $10^{-7} - 10^1$ &  \cite{koerber2002mathematical}\\

Chemotaxis upper limit concentration, $c_+$ & molecules \si{\per\micro\meter\cubed} & $18000$ &  \cite{cremer2019chemotaxis,sourjik2012responding,shimizu2010modular,tu2008modeling,Kalinin2009,shoval2010fold,lazova2011response,celani2011molecular,fu2018spatial,dufour,yang2015relation,cai2016singly,chen2011motility}\\

Chemotaxis lower limit concentration, $c_-$ & molecules \si{\per\micro\meter\cubed} & $600$ &  \cite{cremer2019chemotaxis,sourjik2012responding,shimizu2010modular,tu2008modeling,Kalinin2009,shoval2010fold,lazova2011response,celani2011molecular,fu2018spatial,dufour,yang2015relation,cai2016singly,chen2011motility} \\

Autoinducer degradation rate, $\lambda$ & \si{\per\second} & $4 \times 10^{-4}$& \cite{koerber2002mathematical}\\

Planktonic transition rate, $\tau^{-1}$ & \si{\per\second} & $0.02$ & \cite{pai2009optimal,shamir2016snapshot}\\

Nutrient diffusivity, $D_c$ & \si{\micro\meter\squared\per\second} & $800$ & \cite{bhattacharjee2020waves,amchin2021influence} \\
\end{tabular}
\end{table*}
