# Supplementary material for: A biophysical threshold for biofilm formation
Source: eLife. 2022 Jun 1;11:e76380. doi: 10.7554/eLife.76380 (PMC9302973; doi:10.7554/eLife.76380)
Supplement: Supplementary file 2. [file elife-76380-supp2.zip › table2.tex]

\begin{table*}\centering
\caption{\label{tab:figparams} Specific parameter values for the simulations shown in Figs. 1--3, Fig. 2-supplement 1, and Fig. 3-supplement 1.}
\begin{tabular}{lcccccr}
\textbf{Parameter}&
\textbf{Units}&
\textbf{Fig. 1C}&
\textbf{Fig. 2}&
\textbf{Fig. 3}&
\textbf{Fig. 2-s1}&
\textbf{Fig. 3-s1}
\\
Initial bacteria concentration, $b_{1,0}$ &  cells \si{\per\micro\meter\cubed} & 0.0016  & 0.0016 & 0.0016 & 0.0016 & 0.0016 \\

Maximal planktonic growth rate, $\gamma_1$ & \si{\per\second} & $3.6 \times 10^{-5}$ & $3.6 \times 10^{-5}$ & $3.6 \times 10^{-5}$ & $3.6 \times 10^{-5}$ & $3.6 \times 10^{-5}$\\

Maximal biofilm growth rate, $\gamma_2$ & \si{\per\second} & $3.7 \times 10^{-6}$ & $3.7 \times 10^{-6}$ & $3.7 \times 10^{-6}$ & $3.7 \times 10^{-6}$ & $3.7 \times 10^{-6}$\\

Characteristic nutrient concentration, $c_{\mathrm{char}}$ & molecules \si{\per\micro\meter\cubed} & 0.21 & 0.21 & 0.21 & 0.21 & 0.21 \\

Initial nutrient concentration, $c_0$ & molecules \si{\per\micro\meter\cubed} & $4.3 \times 10^5$ & $4.3 \times 10^5$ & $4.3 \times 10^5$ & $4.3 \times 10^5$ & $4.3 \times 10^5$ \\

Nutrient consumption, planktonic, $\kappa_1$ & molecules \si{\per\second} cell$^{-1}$ & $1.4 \times 10^6$ & $1.4 \times 10^7$ & $1.4 \times 10^6$ & $1.4 \times 10^5$& $1.4 \times 10^6$\\

Nutrient consumption, biofilm, $\kappa_2$ & molecules \si{\per\second} cell$^{-1}$ & 820 & 820 & 820 & 820 & 820\\

Planktonic diffusivity, $D_{1}$  & \si{\micro\meter\squared\per\second} & 5 & 5 & 50 & 5 & 0.5\\

Planktonic chemotaxis, $\chi_{1}$  & \si{\micro\meter\squared\per\second} & 0.01 & 0.01 & 0.1 & 0.01& 0.001\\

Autoinducer production rate, planktonic, $k_1$ & molecules \si{\per\second} cell$^{-1}$ & 3.4 & 3.4 & 3.4 & 3.4 & 3.4\\

Autoinducer production rate, biofilm, $k_2$ & molecules \si{\per\second} cell$^{-1}$ & 0.45 & 0.45 & 0.45 & 0.45 & 0.45\\

Autoinducer threshold concentration, $a^*$ & molecules \si{\per\micro\meter\cubed}& 3.1 & 3.1 & 3.1 & 3.1 & 3.1\\

Autoinducer diffusivity, $D_a$ & \si{\micro\meter\squared\per\second}& 5.0 & 5.0 &5.0 & 5.0 & 5.0\\

Autoinducer-receptor binding coefficient, $\alpha$ & \si{\micro\meter\cubed\per\second} cell$^{-1}$ & 0.061 & 0.061 & 0.061 & 0.061 & 0.061\\

Chemotaxis upper limit concentration, $c_+$ & molecules \si{\per\micro\meter\cubed} & 18000 & 18000 & 18000 & 18000 & 18000\\

Chemotaxis lower limit concentration, $c_-$ & molecules \si{\per\micro\meter\cubed} & 600 & 600 & 600 & 600 & 600\\

Autoinducer degradation rate, $\lambda$ & \si{\per\second}& $4 \times 10^{-4}$ & $4 \times 10^{-4}$ & $4 \times 10^{-4}$ & $4 \times 10^{-4}$ & $4 \times 10^{-4}$\\

Planktonic transition rate, $\tau^{-1}$ & \si{\per\second} & 0.02 & 0.02 & 0.02 & 0.02 & 0.02\\

Nutrient diffusivity, $D_c$ & \si{\micro\meter\squared\per\second} & 800 & 800 & 800 & 800 & 800\\
\end{tabular}
\end{table*}
